# Supplementary material for: UV-Cured Highly Crosslinked Polyurethane Acrylate to Serve as a Barrier against Chemical Warfare Agent Simulants
Source: Polymers (Basel). 2024 Jun 2;16(11):1578. doi: 10.3390/polym16111578 (PMC11175127; doi:10.3390/polym16111578)
Supplement: Supplementary file 1 [file polymers-16-01578-s001.zip]

Archive with 1 entries (1 files):
- polymers-3009426-supplementary.pdf
